# Supplementary material for: Successful percutaneous retrieval of a detached MitraClip® in the left atrium via maintained gripper line: a case report
Source: Eur Heart J Case Rep. 2025 Mar 8;9(3):ytaf124. doi: 10.1093/ehjcr/ytaf124 (PMC11926327; doi:10.1093/ehjcr/ytaf124)
Supplement: ytaf124_Supplementary_Data [file ytaf124_supplementary_data.zip]

Archive with 2 entries (2 files):
- 05-11-10. Video1.mp4
- 05-11-11. Video2.mp4
